# Supplementary material for: Relationship between liver dysfunction, lipoprotein concentration and mortality during sepsis
Source: PLoS One. 2022 Aug 22;17(8):e0272352. doi: 10.1371/journal.pone.0272352 (PMC9394828; doi:10.1371/journal.pone.0272352)
Supplement: S1 File — (XLSX) [file pone.0272352.s002.xlsx]

## Sheet: Sheet1
Patient	woman	weight( kg)	statin	septic shock	Sepsis	bacteriemia	KDIGO Max	SOFA D1	SAPSII D1	TC D1	HDL-C D1	TG D1	LDL-C D1	Hematocrite D1	leucocyte D1	Plaquette D1	billirubine D1	ASAT D1	ALAT D1	lactate D1	Creatininemia D1	PaO2/FiO2 D1	GCS D1	Norepinephrine D1	dosing (µg/kg/min)	RRT D1	mechanical ventilation D1	LOS (days)	lenght of MV (days)	ICU death	D28 death	D90 death	one year death
1	0	80	1	1	0	0	1	7	60	1.39	0.56	0.88	0.43	25.2	1520	188000	11	20	14	3.4	109	337	14	1	#REF!	0	0	7	0	0	0	1	1
2	0	86	1	0	1	1	2	6	24	1.34	0.44	1.88	0.04	24.3	16860	236000	23	13	15	6.4	194	NA	14	0	#REF!	0	1	5	1	0	0	0	0
3	0	75	1	0	1	0	3	5	33	1.84	0.2	2.27	0.6	19	29910	427000	31	65	22	2.3	331	NA	15	0	#REF!	0	0	3	0	0	0	0	0
4	1	74	1	1	0	0	1	7	67	2.94	0.25	2.29	1.64	27.9	16980	831000	10	44	43	2.5	188	377	14	1	#REF!	0	0	3	0	0	0	0	0
5	0	69	1	1	0	0	0	9	49	2.01	1.28	0.56	0.47	27.2	23070	417000	NA	NA	NA	1.3	643	254	15	1	#REF!	1	1	10	1	0	0	0	0
6	0	58	0	1	0	1	2	9	89	1.7	0.31	2.37	0.3	28.1	4110	98000	9	20	30	2.6	115	168	15	1	#REF!	0	1	8	8	1	1	1	1
7	0	50	0	1	0	1	0	3	50	1.29	0.21	0.77	NA	23.2	31960	162000	6	NA	NA	0.8	62	525	15	1	#REF!	0	0	15	0	0	0	0	0
8	1	126	0	1	0	0	0	10	44	2.25	0.7	1.38	0.92	29.6	8390	163000	32	43	35	2	63	122	14	1	#REF!	0	1	8	8	0	0	0	0
9	1	81	1	0	1	1	0	2	45	2.7	1.03	1.54	NA	26.5	23040	330000	13	24	42	1	53	NA	14	0	#REF!	0	0	9	0	0	0	0	0
10	0	90	0	1	0	0	0	7	22	2.59	0.31	1.88	1.42	23.6	16120	272000	10	10	6	2.6	77	NA	14	1	#REF!	0	0	3	0	0	0	0	0
11	0	83	0	1	0	0	1	7	59	1.97	0.28	4.1	NA	18	6450	258000	20	113	66	3.2	123	NA	14	1	#REF!	0	1	8	3	0	0	0	0
12	1	78	0	1	0	0	0	11	58	3.67	0.35	1.71	2.54	25.4	14650	261000	44	41	44	4.1	39	75	15	1	#REF!	0	1	37	8	0	0	0	0
13	0	84	0	1	0	0	3	10	58	2.08	0.76	1.48	0.64	34.3	9470	168000	19	99	49	2	359	NA	14	1	#REF!	0	0	6	0	0	0	0	0
14	0	62	0	0	1	1	1	2	31	4.26	0.44	3.95	NA	35.2	7320	174000	29	67	70	4.1	135	NA	15	0	#REF!	0	0	8	0	0	0	0	0
15	1	60	0	1	0	0	3	8	52	2.65	0.23	2.23	1.4	30.3	4330	89000	20	1	5	6.5	125	365	15	1	#REF!	0	1	11	3	0	0	0	1
16	1	50	0	1	0	0	0	3	70	2.67	0.67	1.04	1.52	24.3	9690	321000	NA	NA	NA	2.1	35	NA	15	1	#REF!	0	0	5	0	0	0	0	0
17	1	61	0	1	0	0	0	5	13	4.26	1.08	0.97	2.75	25.7	14860	345000	NA	NA	NA	0.9	79	NA	15	1	#REF!	0	0	3	0	0	0	0	0
18	0	72	1	1	0	0	1	8	18	1.67	0.61	1.05	0.58	24.6	7870	198000	5	43	31	1.2	184	NA	15	1	#REF!	0	0	36	20	0	0	0	1
19	1	82	0	1	0	0	2	5	52	4.48	0.69	0.89	3.38	41.7	16630	218000	126	359	489	1.1	111	NA	13	0	#REF!	0	0	161	43	0	0	0	0
20	1	109	0	0	1	0	0	1	35	2.44	0.82	0.92	1.2	28.1	17780	768000	NA	NA	NA	1.2	56	NA	15	0	#REF!	0	0	5	0	0	0	0	0
21	1	42	0	0	1	0	3	4	64	2.6	0.29	2.12	1.34	21.8	15720	310000	NA	NA	NA	NA	400	NA	0	0	#REF!	0	0	3	0	0	0	0	0
22	0	80	0	1	0	1	3	14	64	1.89	0.33	2.19	0.56	37	11550	45000	89	560	303	2.8	249	NA	14	1	#REF!	0	0	3	0	1	1	1	1
23	1	142	0	1	0	0	3	8	56	1.63	0.71	0.65	0.62	29.1	11510	231000	9	1256	608	5.6	301	317.5	15	1	#REF!	0	1	30	15	0	0	0	0
24	0	84	1	0	1	0	0	1	30	1.29	0.54	0.99	NA	25.6	4810	177000	NA	NA	NA	1.3	63	NA	14	0	#REF!	0	0	3	0	0	0	0	0
25	1	80	0	1	0	0	3	13	40	1.85	0.24	2.38	0.52	22.5	22970	62000	36	56	41	5.2	114	253	15	1	#REF!	1	1	87	43	1	0	1	1
26	1	67	0	1	0	1	0	13	68	1.61	0.21	2.03	0.47	20.2	32840	447000	12	1128	718	13.6	47	53	14	1	#REF!	1	1	7	6	0	0	0	0
27	0	61	1	1	0	0	2	7	79	1.49	0.87	0.48	0.4	35.3	6040	337000	12	39	87	4.3	146	NA	14	1	#REF!	0	0	3	3	1	1	1	1
28	0	82	1	1	0	0	4	15	116	2.32	0.31	1.88	1.15	34.9	21400	282000	19	3159	1097	19	425	172	3	1	#REF!	0	1	5	3	0	1	1	1
29	0	112	0	0	1	0	1	2	59	1.54	0.33	1.01	0.75	33.4	32860	343000	6	100	62	1.2	115	NA	15	0	#REF!	0	0	3	0	0	0	0	0
30	0	72	0	1	0	0	3	9	26	2.03	0.63	0.91	1.56	29.1	13400	98000	52	87	65	1.5	62	180	14	1	#REF!	0	1	25	25	1	1	1	1
31	0	95	0	1	0	0	3	5	69	2.41	0.62	1.17	1.25	24.8	10660	320000	8	33	14	1	135	NA	15	1	#REF!	0	0	30	25	1	0	1	1
32	0	40	0	1	0	0	0	5	48	1.3	0.61	0.65	NA	29	8050	487000	NA	NA	NA	1.2	67	460	13	1	#REF!	0	1	6	3	0	0	0	0
33	1	50	1	1	0	0	2	6	29	3.16	1.92	1.07	0.755	26	14570	358000	NA	NA	NA	1	309	166	15	0	#REF!	0	1	10	2	0	0	0	1
34	0	92	0	1	0	0	3	16	37	1.81	0.23	3.3	NA	26	6680	88000	31	477	542	1.3	333	260	3	1	#REF!	0	1	25	21	1	1	1	1
35	1	68	1	1	0	1	0	8	46	1.85	0.5	1.76	0.54	21	8320	172000	NA	NA	NA	0.5	856	NA	14	1	#REF!	0	0	3	0	0	0	0	0
36	0	80	1	0	1	0	3	3	51	2.14	0.64	1.47	0.83	22.3	5540	349000	NA	NA	NA	0.9	239	NA	14	0	#REF!	0	0	5	0	0	0	0	1
37	0	65	0	0	1	0	0	1	40	4.9	0.41	2.2	3.48	22.2	16540	530000	4	9	12	1.1	58	NA	15	0	#REF!	0	0	3	0	0	0	0	1
38	0	83	0	0	1	0	1	1	25	2.3	0.29	2.12	1.04	33.2	15790	152000	10	12	17	NA	130	NA	15	0	#REF!	0	0	2	0	0	0	0	0
39	0	86	1	1	0	0	1	4	45	2.78	1.58	0.38	1.03	31.5	15300	170000	16	31	24	0.4	114	NA	15	1	#REF!	0	0	11	0	0	0	0	0
40	0	60	0	1	0	1	3	6	40	1.3	0.31	2.11	NA	27.1	25230	136000	11	54	20	1.3	136	217.5	15	1	#REF!	0	1	10	2	0	0	0	0
41	1	62	0	0	1	0	0	0	24	2.73	0.59	1.12	1.63	33.9	10790	619000	4	17	21	NA	55	NA	15	0	#REF!	0	0	5	0	0	0	0	0
42	0	98	0	1	0	0	1	2	48	2.2	0.3	1.38	1.27	32.7	17930	150000	NA	NA	NA	1.9	80	NA	15	0	#REF!	0	0	3	1	1	1	1	1
43	0	80	1	1	0	1	3	8	56	1.3	0.31	1.26	NA	28.9	50270	338000	NA	NA	NA	2.2	269	NA	14	1	#REF!	0	0	37	0	0	0	0	0
44	1	78	0	0	1	0	0	0	19	2.74	0.69	0.77	1.7	31.9	10150	231000	NA	NA	NA	2.6	59	415	15	0	#REF!	0	1	3	1	0	0	0	0
45	0	87	1	0	1	1	0	0	28	2.24	0.52	0.84	1.33	26.9	7920	282000	NA	NA	NA	1.6	40	NA	15	0	#REF!	0	0	3	0	0	0	0	0
46	0	50	0	0	1	1	1	4	33	2.48	0.32	1.72	1.37	38.2	17010	84000	42	591	205	1.4	97	NA	15	0	#REF!	0	0	3	0	0	0	0	0
47	1	80	1	1	0	0	2	9	29	2.92	1.5	1.08	0.92	26.8	17420	422000	NA	NA	NA	3.9	159	212	14	1	#REF!	0	1	14	0	0	0	1	1
48	1	65	0	1	0	0	2	6	59	2.47	0.22	2.97	0.89	25.7	15470	73000	8	36	21	1.7	108	447	15	1	#REF!	0	1	3	3	0	0	0	0
49	0	71	1	1	0	0	1	4	85	1.57	0.2	1.92	0.49	26.4	27470	354000	5	22	12	1.1	48	NA	14	0	#REF!	0	0	30	15	0	0	1	1
50	0	56		1	0	0	2	5	69	2.62	0.2	3.13	0.98	29.7	11540	570000	13	16	12	1.9	62	NA	15	1	#REF!	0	0	57	23	0	0	1	1
51	1	108	0	1	0	0	3	8	58	2.58	0.46	2.35	1.04	30.7	24470	164000	9	27	27	4.1	246	NA	15	1	#REF!	0	0	6	0	0	0	0	0
52	1	60	0	1	0	0	1	10	40	3.39	0.32	2.17	2.07	29.3	32850	64000	13	79	48	2.3	107	169	15	1	#REF!	0	1	3	2	0	0	0	0
53	0	64	0	1	0	0	3	12	87	2.04	0.29	0.62	1.47	32.5	11050	137000	6	28	14	6.7	573	NA	15	1	#REF!	0	0	36	2	0	0	0	0
54	1	130	0	0	1	0	0	4	24	5.22	1.15	1.4	3.43	39.5	13730	226	14	65	77	0.9	51	83	15	0	#REF!	0	1	13	10	0	0	0	0
55	0	47	0	1	0	0	1	6	44	1.3	0.35	0.29	NA	37.6	20230	204000	3	58	31	3.3	70	205	15	1	#REF!	0	1	15	7	0	0	0	0
56	0	89	1	1	0	0	3	9	74	2.08	0.25	3.81	NA	26.9	43170	243000	71	58	47	1.2	169	222	15	1	#REF!	0	1	11	7	0	0	0	0
57	0	115	0	1	0	0	1	8	40	3.38	0.58	2.05	1.86	28.1	13520	271000	11	52	65	0.7	118	180	15	1	#REF!	0	1	10	5	0	0	0	0
58	1	68	0	0	1	0	0	0	45	2.1	0.35	1.36	1.13	31.2	25030	490000	13	27	15	NA	80	NA	15	0	#REF!	0	0	3	0	0	0	1	1
59	0	70	1	1	0	1	3	8	61	1.3	0.25	1.88	NA	25.7	11460	100000	14	83	36	2	225	402	14	1	#REF!	0	0	3	0	0	1	1	1
60	0	67	0	1	0	1	3	14	67	3.41	0.29	4.17	NA	17.1	210	37000	6	65	30	12.3	484	395	12	1	#REF!	0	1	1	1	1	1	1	1
61	1	115	0	1	0	0	2	8	66	4.17	0.61	1.9	2.69	40.3	17910	424000	8	59	53	1.3	167	166	15	1	#REF!	0	1	14	13	1	1	1	1
62	1	130	0	1	0	0	1	4	26	3.3	0.27	5.03	NA	32.3	16170	167000	7	52	42	2.5	51	144	15	0	#REF!	0	1	51	36	0	0	0	0
63	1	62	0	1	0	0	3	7	70	2.04	0.91	1.17	0.59	35.7	4810	118000	14	28	20	3.8	222	460	15	1	#REF!	0	1	12	12	1	1	1	1
64	1	68	0	1	0	0	2	6	52	1.52	0.27	3.02	NA	30.8	19110	91000	5	20	14	2.5	100	412	15	1	#REF!	0	1	25	1	0	0	0	0
65	0	86	1	1	0	0	2	9	68	1.59	0.46	2.11	0.16	36.2	7040	209000	37	56	28	3.2	187	84	15	1	#REF!	0	1	7	2	0	0	0	0
66	0	45	0	1	0	0	0	4	70	2.1	0.32	2.05	0.84	28.7	26490	267000	30	19	17	1.7	52	417	15	1	#REF!	0	1	11	1	0	0	1	1
67	1	60	0	1	0	0	1	7	88	1.89	0.58	1.09	0.81	28.4	3190	109000	14	67	42	2	157	NA	15	1	#REF!	0	1	18	18	1	1	1	1
68	1	88	0	1	0	0	3	10	79	2.57	0.33	2.53	1.08	27	13680	82600	41	145	25	1.8	183	304	7	1	#REF!	0	1	24	20	0	0	0	1
69	0	70	0	1	0	0	3	8	64	1.86	0.55	0.9	0.9	28.3	17730	248000	28	223	116	4.1	285	NA	15	1	#REF!	0	0	3	0	0	0	0	0
70	1	52	1	1	0	0	0	5	57	2.02	0.39	1.68	1.21	31.3	13000	441000	11	16	10	0.9	33	250	15	1	#REF!	0	1	5	1	0	0	0	0
71	0	70	0	1	0	0	0	9	81	1.55	0.43	2.12	0.77	25.1	7750	54000	16	130	38	1.3	63	112	15	1	#REF!	0	1	56	40	0	0	0	0
72	1	58	0	1	0	0	3	13	71	2.59	0.34	2.83	1.5	35.1	13750	240000	10	39	34	2	472	100	14	1	#REF!	0	1	30	21	0	0	0	0
73	1	105	0	1	0	0	2	7	44	2.6	0.97	1.52	1.21	45.8	5220	200000	20	49	16	2.5	48	125	15	1	#REF!	0	1	16	16	1	1	1	1
74	1	87	0	1	0	0	1	8	61	3.43	1.58	1.84	0.83	35.9	35330	211000	13	474	112	3.1	188	220	15	1	#REF!	0	1	3	1	0	0	0	1
75	1	90	1	1	0	0	3	10	58	1.46	0.23	2.11	0.56	26	14060	175000	12	2813	1147	1	132	232	14	1	#REF!	1	1	52	39	0	0	0	0
76	1	50	1	0	1	0	0	3	48	2.14	0.61	1.71	1.09	36.4	6190	149000	15	152	46	1.9	44	238	15	0	#REF!	0	0	7	0	0	0	0	0
77	1	112	0	1	0	0	1	7	40	1.34	0.27	1.27	0.45	27.9	22660	516000	11	22	13	3.6	47	191	15	1	#REF!	1	1	109	106	1	0	0	1
78	1	64	0	1	0	1	3	11	65	3.05	0.3	3.98	0.98	36.9	16720	81000	21	164	128	3.3	292	320	15	1	#REF!	0	1	41	14	0	0	0	0
79	0	65	0	0	1	0	0	4	27	3.22	0.5	1	2.48	31.1	10550	305000	NA	NA	NA	NA	53	102(3L)	15	1	#REF!	0	0	8	0	0	0	0	0
80	0	72	0	1	0	0	1	3	28	2.32	0.85	1.36	0.83	47.4	11240	291000	26	22	22	1.8	92	NA	15	0	#REF!	0	0	7	0	0	0	0	0
81	0	55	0	1	0	0	3	8	68	1.53	0.59	0.57	0.72	14.5	1470	69000	7	8	56	2.5	75	NA	13	1	#REF!	0	0	9	8	1	1	1	1
82	1	93	1	0	1	0	1	3	35	3.28	0.67	2.39	1.49	33	12140	377000	9	56	20	1.4	132	67 (7L)	15	0	#REF!	0	0	10	0	0	0	0	0
83	0	87	1	1	0	1	4	8	59	1.72	0.26	2.4	0.73	23.2	17570	256000	7	130	65	0.9	275	NA	15	1	#REF!	0	0	40	10	0	0	0	0
84	0	70	0	1	0	0	2	8	40	1.74	0.9	0.98	0.49	42.5	13570	321000	NA	NA	NA	2.4	199	266	14	1	#REF!	0	1	3	1	0	0	0	0
85	0	86	0	1	0	0	0	7	60	2.54	0.44	1.57	1.71	30.4	15830	248000	8	17	32	1.9	54	270	14	1	#REF!	0	1	9	4	0	0	0	0
86	1	70	1	1	0	1	3	12	62	2.57	0.22	5.14	0.49	30.4	13010	167000	20	80	38	4	763	175	14	1	#REF!	1	1	4	4	1	1	1	1
87	1	94	0	0	1	0	0	1	26	2.72	0.48	1.75	1.56	37	16330	381000	6	11	10	2.2	69	NA	14	0	#REF!	0	1	3	1	0	0	0	1
88	1	55	0	1	0	0	2	8	43	4.07	0.66	4	1.84	31	6600	407000	5	21	11	1.7	155	124	15	1	#REF!	0	1	16	5	0	0	0	0
89	1	54	0	0	1	0	2	1	44	1.96	0.92	0.66	0.93	35.4	7440	332000	9	18	18	2.1	146	NA	15	0	#REF!	0	0	10	1	0	0	1	1
90	0	67	1	0	1	0	3	6	69	1.49	0.27	2.67	0.39	24.5	23860	269000	NA	NA	NA	2.7	497	285	14	0	#REF!	0	0	7	0	0	0	0	0
91	0	66	1	0	1	1	1	1	29	2.01	0.33	2.03	0.82	33.2	16170	228000	NA	NA	NA	NA	159	NA	15	0	#REF!	0	0	3	0	0	0	0	0
92	1	64	0	0	0	0	0	4	34	2.61	0.53	1.01	1.9	36.9	8220	387000	22	11	13	1.6	59	271	14	0	#REF!	0	1	28	1	0	0	0	0
93	0	102	0	1	0	0	3	8	54	3.47	0.64	2.37	1.83	27.4	32770	309000	11	154	64	1.5	378	NA	13	1	#REF!	0	0	5	0	0	0	0	0
94	0	59	1	1	0	1	3	10	69	2.46	0.44	1.42	1.34	25.8	9810	136000	11	38	19	4.1	354	333	14	1	#REF!	0	1	8	3	0	0	0	0
95	1	84	0	0	1	0	0	0	19	3.79	1.42	1.25	2.1	46.5	17850	195000	15	14	16	2.4	57	376	15	0	#REF!	0	0	3	0	0	0	0	0
96	0	82	0	1	0	0	2	8	43	1.29	0.33	0.87	0.51	41.2	6950	377000	16	104	62	3.3	188	239	15	1	#REF!	0	1	4	2	0	0	0	0
97	1	90	0	0	1	0	1	4	31	2.45	0.63	0.87	0.87	21.5	36330	424000	5	20	37	NA	502	NA	15	0	#REF!	0	0	3	0	0	0	0	0
98	0	76	0	1	0	0	1	2	64	3.18	0.74	1.52	1.89	21.9	14490	364000	5	13	14	3.7	127	NA	15	0	#REF!	0	0	8	2	0	0	0	0
99	1	98	0	1	0	0	0	6	38	3.86	0.29	2.46	2.05	36.3	22840	369000	NA	NA	NA	1.3	88	NA	14	1	#REF!	0	0	3	0	0	0	0	0
100	1	64	0	1	0	0	0	6	70	2.29	0.25	3.23	1.18	32	6620	164000	12	10	6	3.4	39	267	15	1	#REF!	0	1	8	2	0	0	0	0
101	0	68	1	1	0	1	1	6	52	2.15	0.64	1.53	1	27.3	2620	270000	27	37	19	2.9	163	NA	14	1	#REF!	0	0	3	0	0	0	1	1
102	1	95	0	1	0	1	3	11	71	3.32	0.23	2.52	2.09	35.6	20100	320000	17	50	44	5.6	691	NA	14	1	#REF!	1	1	3	3	1	1	1	1
103	0	55	0	1	0	1	3	10	78	2.92	1.04	0.8	1.71	44.1	14820	305000	10	40	36	8.3	305	400	14	1	#REF!	1	1	6	6	1	1	1	1
104	0	68	0	1	0	1	1	6	55	2.22	0.95	0.97	1.17	26.3	3510	125000	70	51	24	8.3	80	NA	15	1	#REF!	0	0	11	6	0	0	0	0
105	0	85	0	1	0	0	3	12	72	3.71	0.28	2.03	2.69	33.3	25440	104000	65	154	82	2.4	181	246	14	1	#REF!	0	1	4	4	1	1	1	1
106	1	116	0	1	0	0	3	7	51	2.74	0.91	0.87	1.45	38.6	4330	299000	22	88	74	4.1	118	217	15	1	#REF!	0	1	15	9	0	0	0	0
107	1	98	0	0	1	0	0	2	26	1.86	0.34	0.8	0.92	34.3	9010	259000	5	87	53	1.9	52	225	15	0	#REF!	0	1	11	2	1	1	0	0
108	1	50	0	1	0	0	0	4	50	2.76	1.08	0.69	1.5	32.9	4890	512000	NA	NA	NA	2.1	39	470	15	1	#REF!	0	0	6	2	0	0	0	0
109	0	110	0	1	0	0	0	6	51	2.45	0.56	2.11	1.37	24.6	7240	125000	19	28	23	1.9	79	337	15	1	#REF!	0	1	5	3	0	0	0	0
110	1	65	0	1	0	0	4	4	56	1.3	0.37	0.55	0.17	34.9	22370	703000	5	53	31	3.4	74	NA	15	1	#REF!	0	0	10	1	0	0	0	0
111	1	88	0	1	0	0	1	5	63	2.4	0.73	1.24	0.93	29.9	13490	165000	7	73	34	1.3	131	348	15	1	#REF!	0	1	4	1	0	0	0	0
112	0	80	1	1	0	0	4	8	62	1.81	0.66	1.5	0.32	40.5	9080	213000	10	82	87	2.3	692	NA	15	1	#REF!	1	0	5	1	0	0	1	1
113	1	70	0	0	1	0	2	2	75	1.93	1.15	0.57	0.43	23	20370	429000	NA	NA	NA	1.2	105	NA	15	0	#REF!	0	0	19	12	1	1	1	1
114	0	83	1	0	1	0	0	2	28	1.51	0.57	1.07	0.71	26.3	23820	426000	NA	NA	NA	0.8	66	250	15	0	#REF!	0	1	5	2	0	0	0	0
115	1	56	1	1	0	0	0	6	95	1.47	0.33	1.92	0.33	33.3	24680	372000	6	43	24	2.2	55	NA	15	1	#REF!	0	0	32	22	0	0	0	0
116	1	97	0	1	0	0	3	8	54	4.66	0.24	10.04	0.83	32	9510	149000	17	37	19	3.5	125	220	15	1	#REF!	0	1	4	2	0	0	0	0
117	1	90	0	1	0	0	2	8	63	1.68	0.84	1.41	0.41	44.11	5535	212000	10	49	54	3.9	114	188	15	1	#REF!	0	1	5	4	0	0	0	0
118	1	70	0	1	0	0	2	5	54	2.87	0.53	1.39	1.69	26.7	830	231000	7	8	6	1.5	115	NA	14	1	#REF!	0	0	7	1	0	0	0	0
119	1	114	0	1	0	0	0	7	46	1.3	0.3	0.62	0.56	39.5	20900	111000	28	54	64	4.2	76	300	15	1	#REF!	0	1	17	8	0	0	0	0
120	1	122	0	1	0	0	2	10	60	1.72	0.66	1.6	0.54	39.5	18670	86000	30	436	449	2.9	136	298	15	1	#REF!	0	1	8	4	0	0	0	0
121	1	60	0	1	0	0	2	9	58	3.05	0.24	3.92	1.32	30.1	16270	49000	36	47	59	0.9	99	85 (6L)	15	1	#REF!	0	0	3	0	0	0	0	0
122	0	87.5	1	0	1	1	3	7	59	2.11	0.21	5.64	0.21	27.1	15780	114000	15	70	35	3	440	74 (3L)	14	0	#REF!	0	0	4	0	0	0	0	0
123	0	60	1	1	0	0	1	10	22	1.48	0.84	2.56	0.28	27.9	4780	143000	8	22	20	2.2	195	158	15	1	#REF!	0	1	10	5	0	0	0	0
124	1	54	0	1	0	1	3	9	79	1.76	0.83	1.36	1.05	27.3	1280	387000	10	13058	1778	4.9	149	396	15	1	#REF!	1	1	5	5	1	1	1	1
125	1	115	1	0	1	0	3	5	56	1.34	0.37	0.85	0.58	35.1	18630	183000	18	629	428	1.7	580	80 (2L)	15	0	#REF!	0	0	7	1	0	0	0	1
126	1	55	1	1	0	1	2	9	55	2.57	0.73	2.02	1.05	31.6	13970	86000	15	26	17	3	436	160 (4L)	15	1	#REF!	0	0	5	0	0	0	0	0
127	0	91	1	1	0	0	2	9	41	4.3	0.26	8.78	2.06	28.6	11040	186000	10	27	37	1.5	408	376	15	1	#REF!	0	1	23	3	0	0	0	0
128	1	50	0	0	1	1	2	5	60	2.97	0.39	1.53	0.59	38.7	17470	180000	15	156	68	2.4	375	101 (6L)	14	0	0	0	0	26	15	0	0	0	0
129	1	75	0	1	0	0	3	11	90	1.3	0.82	0.8	0.39	38.9	6810	222000	5	269	80	9.1	123	146	15	1	#REF!	1	1	14	10	1	1	1	1
130	0	68	1	1	0	0	3	12	91	1.32	0.32	1.79	0.71	22	39610	689000	5	37	24	1.3	138	115	14	1	#REF!	1	0	19	19	1	1	1	1
131	1	56	0	1	0	0	0	7	57	1.29	0.24	1.28	0.69	35.9	22210	320000	23	41	28	3.4	53	320	14	1	#REF!	0	1	27	18	0	0	0	0
132	0	87	1	0	1	0	1	5	49	1.97	0.38	1.68	1.04	40.5	13850	182000	51	53	61	2	120	57 (2L)	15	0	#REF!	0	0	4	0	0	0	0	0
133	1	81	0	1	0	1	2	7	59	2	0.82	1.42	0.73	29.8	15700	186000	45	71	48	3.5	121	375	15	1	#REF!	0	1	6	2	0	0	0	0
134	0	190	1	1	0	0	1	9	60	1.6	0.39	1.94	0.83	18.5	25520	413000	8	50	19	1.4	97	240	15	1	#REF!	0	1	55	24	0	0	0	0
135	0	91	1	1	0	0	1	7	58	1.84	1.23	1.43	0.43	36.2	25750	289000	13	36	43	2.2	102	143	15	1	#REF!	0	0	6	4	0	0	0	0
136	1	87	0	0	1	0	0	2	18	4.55	1.56	2.62	2.23	28.5	10870	104000	4	26	22	1.3	69	552	15	0	0	0	0	4	0	0	0	0	0
137	1	100	1	1	0	0	3	10	68	1.91	0.5	1.21	0.44	35.6	8030	147000	19	230	109	4.1	289	114(6L)	15	1	#REF!	1	1	30	10	0	0	0	0
138	1	100	0	1	0	0	2	12	69	2.08	0.41	1.64	1.35	47	1280	95000	39	67	44	5	183	200	15	1	#REF!	0	1	3	2	0	0	0	0
139	1	110	0	0	1	0	0	2	30	1.32	0.26	1.6	0.64	28.9	13310	209000	22	65	52	1.3	46	140(15L)	15	0	0	0	1	17	2	0	0	0	0
140	0	68	1	1	0	1	1	7	57	1.3	0.21	1.19	0.2	31.4	12230	196000	29	33	24	3	94	225	15	1	#REF!	0	1	13	5	0	0	0	0
141	0	80	0	1	0	0	0	2	38	2.07	0.22	2.08	1	24.9	23080	399000	NA	NA	NA	2.6	40	80(6L)	14	0	0	0	0	13	0	0	0	0	0
142	1	75	1	1	0	1	0	2	48	2.24	0.76	1.16	1.23	25.9	16880	123000	4	31	14	3.3	45	272(5L)	14	0	0	0	0	5	0	0	0	0	0
143	0	80	1	1	0	1	3	11	74	2.41	0.32	2.21	1.04	29.6	13480	170000	10	201	317	1.6	467	355	10	1	#REF!	1	1	9	6	0	0	0	1
144	0	73	1	1	0	0	2	11	94	1.3	0.34	1.26	0.43	33	3669	95000	40	115	118	3.3	146	130	15	1	#REF!	0	1	12	12	1	1	1	1
145	1	84	0	0	1	1	0	2	43	2.55	0.24	4.38	0.87	23.1	22330	216000	31	15	16	0.7	39	127(4L)	15	0	0	0	0	5	0	0	0	0	0
146	0	70	1	0	1	1	1	2	47	2.78	0.66	1.37	1.7	25.4	11580	142000	18	23	16	NA	132	79(3L)	15	0	0	0	0	3	0	0	0	0	0
147	0	72	1	1	0	0	3	12	68	1.44	0.26	2.9	0.54	30	5450	140000	16	59	32	1.2	340	160	15	1	#REF!	1	1	39	24	0	0	0	0
148	1	70	1	1	0	1	1	6	87	2.48	0.31	2.33	1.49	25.8	13160	257000	7	41	20	NA	84	121(3L)	9	1	#REF!	0	0	5	0	0	0	0	0
149	1	88	0	1	0	1	1	4	59	1.91	0.68	2.29	0.43	30	18200	180000	13	83	64	3.9	96	78(3L)	15	1	#REF!	0	0	3	0	0	0	0	0
150	0	110	1	1	0	0	2	13	45	1.54	1.06	0.72	0.71	24	20630	252000	10	463	68	10	158	79	3	1	#REF!	0	1	1	1	1	1	1	1
151	0	85	0	1	0	0	2	9	83	2.81	0.89	0.96	1.86	52.4	5640	282000	15	68	31	7	161	141	14	1	#REF!	0	1	39	33	0	0	0	0
152	1	60	0	1	0	0	2	6	59	4.55	0.98	0.9	3.2	22.4	16070	382000	12	18	20	1	148	194(6L)	14	1	#REF!	0	1	4	2	0	0	0	0
153	0	65	0	1	0	1	2	16	38	2.45	0.25	3.07	1.85	21.7	4310	68000	429	123	78	3.4	139	223	7	1	#REF!	0	1	6	6	0	0	0	0
154	0	55	0	1	0	0	1	8	64	1.45	0.22	1.92	0.68	28.5	22480	134000	21	26	8	5	77	360	15	1	#REF!	0	1	11	11	1	1	1	1
155	1	78	0	0	1	0	2	3	27	6.64	0.84	4.33	3.59	46.3	15830	246000	55	712	884	1.7	121	88(3L)	15	0	#REF!	0	0	10	0	0	0	0	0
156	0	50	0	1	0	1	2	10	111	1.29	0.21	0.71	0.3	31.8	14940	172000	11	387	100	13.3	202	195	15	1	#REF!	0	1	1	1	1	1	1	1
157	1	65	0	1	0	0	2	6	59	3.99	1.16	1.45	2.26	24	14340	185000	11	8	8	2.1	202	161(6L)	15	1	#REF!	0	0	3	0	0	0	0	0
158	0	90	1	0	1	1	3	4	43	1.29	0.34	0.87	0.68	22.8	11410	314000	7	55	37	1	419	NA	15	0	#REF!	0	0	3	0	0	0	0	0
159	0	86	0	1	0	0	3	10	75	3.61	0.31	5.82	0.64	31.4	17990	227000	6	34	33	2.1	576	250	15	1	#REF!	1	1	22	22	1	1	1	1
160	0	55	0	1	0	0	0	10	56	1.7	0.27	1.19	0.21	26.4	6520	119000	6	113	55	2.9	88	93	14	1	#REF!	0	1	32	15	0	0	0	0
161	1	117	0	0	1	0	0	2	21	2.68	0.3	1.6	1.63	35.9	8690	257000	16	102	113	1.5	45	252	15	0	#REF!	0	1	21	1	0	0	0	0
162	0	112	0	1	0	0	1	5	46	2.38	0.3	3.77	1.18	26.6	18550	105000	8	69	43	1.4	87	90	15	0	#REF!	0	1	38	10	0	0	0	0
163	0	65	0	0	1	0	1	6	65	2.94	0.7	1.22	1.64	35.8	12540	209000	9	14	13	0.9	115	159	10	0	#REF!	0	1	5	3	0	0	0	1
164	0	70	0	1	0	0	0	6	54	3.43	0.97	1.28	1.76	26.7	4270	300000	NA	NA	NA	1.7	87	206	15	1	#REF!	0	1	2	1	0	0	0	0
165	0	68	1	1	0	0	3	12	59	1.29	0.27	0.69	0.12	24.6	29660	305000	8	45	13	2.4	316	138	14	1	#REF!	1	1	8	5	0	0	0	0
166	1	60	0	1	0	1	3	16	95	2.11	0.27	4.51	0.21	32.6	460	59000	47	102	39	4.6	370	81	15	1	#REF!	1	1	2	2	1	1	1	1
167	0	74	0	0	1	1	0	3	17	1.58	0.54	0.89	0.55	35.4	20450	453000	16	20	32	2.2	65	74(2L)	15	1	#REF!	0	0	2	0	0	0	0	0
168	0	65	1	0	1	1	1	6	61	1.84	0.19	2.1	0.69	35.3	36770	50000	25	210	101	1.7	153	56(3L)	15	0	#REF!	0	0	2	0	0	0	1	1
169	0	90	1	1	0	0	1	5	62	1.29	0.53	0.43	0.06	31.6	11170	231000	6	15	14	3.1	105	446	15	1	#REF!	0	1	5	3	0	0	0	0
170	1	42	0	1	0	0	2	7	69	1.29	0.28	0.86	0.46	37.5	29740	346000	8	862	225	3.1	152	246	15	1	#REF!	0	1	2	2	1	1	1	1
171	1	55	0	1	0	1	0	6	79	1.71	0.23	1.41	1.26	26.6	35690	358000	18	25	39	3	33	231	15	1	#REF!	0	1	3	3	1	1	1	1
172	0	86	0	1	0	1	3	10	63	2.45	0.32	1.83	1.46	28	14460	263000	10	57	23	1.9	427	207	15	1	#REF!	0	1	20	14	0	0	0	0
173	1	100	0	1	0	0	1	6	61	1.87	0.74	1.32	1.05	30.8	25190	170000	20	167	109	4.9	86	238	15	1	#REF!	0	1	15	10	0	0	0	0
174	1	53	0	1	0	0	1	4	40	3.26	0.54	2.21	1.83	27.8	22400	207000	NA	NA	NA	1.2	123	126(4L)	15	1	#REF!	0	0	2	0	0	0	0	0
175	1	89	0	0	1	0	0	2	30	2.48	0.34	1.07	1.94	27.6	5180	250000	NA	NA	NA	1	46	NA	14	0	#REF!	0	0	5	1	0	0	0	0
176	0	95	0	1	0	0	1	6	45	2.85	0.38	2.68	1.85	40.8	11350	327000	19	37	34	1.4	108	165	15	1	#REF!	0	1	22	17	0	0	0	0
177	1	50	0	0	1	0	2	8	55	1.9	0.2	1.5	1.47	22.1	17860	181000	73	80	26	2.1	202	193	15	0	#REF!	0	1	5	2	0	0	0	0
178	0	60	0	0	1	1	0	2	12	3.1	1.39	0.77	1.64	36.6	14450	398000	5	12	24	NA	64	NA	14	0	#REF!	0	0	2	1	0	0	0	0
179	0	90	1	0	1	0	1	3	75	2.06	0.5	0.99	1.42	34.2	7960	289000	16	25	19	1	76	215	14	0	#REF!	0	0	24	8	0	0	0	0
180	1	42	0	1	0	0	0	5	60	2.4	0.54	0.5	0.23	30.3	2800	330000	13	26	22	4.8	75	126(3L)	14	1	#REF!	0	0	14	1	0	0	0	0
181	1	83	1	0	1	1	1	2	45	2.06	0.7	0.94	1.36	33.1	13110	151000	24	52	44	1.6	92	125(4L)	14	0	#REF!	0	0	3	0	0	0	0	0
182	0	72	0	0	1	0	1	2	67	1.67	0.25	1.37	0.98	39.4	39230	235000	7	42	37	2.3	96	95(4L)	15	0	#REF!	0	0	6	0	0	0	0	0
183	0	70	0	1	0	0	1	12	66	3.13	0.55	1.51	2.34	26.1	17560	363000	50	34	37	2.4	166	61	14	1	#REF!	0	1	18	9	0	0	0	0
184	0	60	0	0	1	0	0	2	12	2.23	0.26	1.31	1.33	NA	11680	323000	7	37	36	NA	69	NA	14	0	#REF!	0	0	3	0	0	0	0	0
185	1	72	0	1	0	0	3	10	72	4.01	1	2.01	2.43	42.9	6000	259000	18	14	14	2.1	310	197	15	1	#REF!	0	1	3	2	0	0	0	0
186	0	76	0	1	0	0	2	15	88	2.5	0.15	1.32	0.62	22.7	9810	30000	395	111	62	2.7	82	163	14	1	#REF!	0	1	6	6	1	1	1	1
187	0	64	1	1	0	0	2	6	84	1.5	0.51	1.11	0.62	40.8	44940	361000	17	76	64	2.9	222	136 (2L)	15	1	#REF!	0	1	10	6	0	1	1	1
188	1	81	1	1	0	1	3	12	86	3	0.89	2.03	1.72	36.3	12850	81000	11	285	43	8.9	272	113 (15L)	13	1	#REF!	1	1	14	9	0	0	0	0
189	0	105	0	1	0	1	3	12	96	1.3	0.14	1.82	0.36	23	70960	280000	5	139	36	11.4	561	95(4L)	15	1	#REF!	1	1	2	2	1	1	1	1
190	0	96	1	1	0	0	3	9	72	2.15	0.23	6.17	0.36	25.7	27880	211000	20	29	NA	1.4	340	326	15	1	#REF!	1	1	28	10	0	0	0	0
191	1	62	0	0	1	0	0	2	28	2.38	0.79	1.09	0.85	35.3	4190	282000	12	111	91	1.8	72	116(6L)	15	0	#REF!	0	0	6	0	0	0	0	0
192	1	111	0	1	0	0	3	13	82	2.5	0.51	0.81	0.4	21.3	27030	271000	27	56	48	7.9	160	87	15	1	#REF!	1	1	28	20	0	0	0	0
193	1	60	0	1	0	0	3	11	95	1.29	0.24	1.72	0.52	37.9	7570	173000	14	56	37	17	263	175(15L)	4	1	#REF!	0	1	1	1	1	1	1	1
194	0	60	0	0	1	1	0	2	43	2.45	0.33	2.09	1.35	30	19250	180000	NA	NA	NA	1.5	67	340	15	0	#REF!	0	1	10	8	0	0	0	0
195	0	123	0	1	0	0	2	6	62	3.58	1.24	0.96	2.03	44.1	9680	454000	19	92	108	4.3	160	320	15	1	#REF!	0	1	30	2	0	0	1	1
196	0	70	0	1	0	0	0	10	74	3.03	0.37	2.41	1.1	37.6	17030	209000	12	NA	NA	1.8	26	240	4	1	#REF!	0	1	28	18	0	0	0	0
197	0	90	1	1	0	0	1	8	76	3.04	0.62	8.72	0.94	30.6	26510	572000	51	60	67	2.4	107	226	14	1	#REF!	0	1	6	3	0	0	0	0
198	1	52	0	1	0	0	3	10	77	3.01	1.26	1.19	1.44	41.2	9500	447000	17	79	38	2.6	246	170	15	1	#REF!	0	1	6	3	0	0	1	1
199	0	70	0	0	1	1	1	2	38	1.89	0.29	1.54	1.06	36.2	24250	172000	15	17	15	5.8	93	86 (3L)	14	0	0	0	0	8	0	0	0	0	0
200	1	90	0	0	1	0	0	4	21	2.46	0.32	2.06	1.39	28.1	23960	638000	5	48	27	1.1	83	418	14	1	#REF!	0	1	8	1	0	0	0	0
201	0	120	0	1	0	0	3	13	72	2.6	0.73	1.73	1.58	38.4	20580	162000	42	33	22	5.4	307	150	15	1	#REF!	0	1	24	12	0	0	0	0
202	0	86	0	1	0	1	2	11	67	3.86	0.25	8.78	0.77	37.7	8390	61000	42	31	28	2.4	205	380	15	1	#REF!	0	1	6	3	0	0	0	0
203	0	80	0	0	1	1	1	5	37	2.51	0.59	1.47	0.9	27.1	14710	197000	9	58	47	0.8	126	128 (5L)	14	1	#REF!	0	0	3	0	0	0	0	0
204	1	75	1	1	0	1	2	10	62	2.59	0.24	6.11	0.44	42.5	4430	240000	36	421	611	2.7	188	237	15	1	#REF!	0	1	21	7	0	0	0	0
205	0	120	0	0	1	1	1	5	33	2.72	1.41	0.86	1.08	32.1	16310	72000	17	50	20	3.6	222	125(4L)	15	0	#REF!	0	0	19	0	0	0	1	1
206	0	62	0	1	0	1	3	21	109	1.3	0.45	0.77	0.09	33.4	4030	36000	206	194	26	6.4	261	88	6	1	#REF!	1	1	4	4	1	1	1	1
207	1	59	0	1	0	1	2	12	65	2.61	0.76	2.21	1.72	40.3	17790	55000	66	90	26	8.8	139	190	15	1	#REF!	0	1	3	3	1	1	1	1
208	0	100	0	1	0	0	1	15	88	1.81	0.26	4.99	1	30	19500	70000	76	2596	429	11.2	127	110	15	1	#REF!	1	1	3	3	1	1	1	1
209	0	70	0	1	0	1	0	8	48	2.12	0.49	6.43	0.42	27.4	4060	179000	7	28	12	4.5	56	70	15	1	#REF!	0	1	21	13	0	0	0
210	1	57	0	1	0	0	1	7	83	2.14	0.29	3.08	0.3	10.5	21250	522000	10	29	11	2.4	102	320	15	1	#REF!	0	1	10	3	0	0	0
211	0	63	0	0	1	0	1	5	44	2.94	0.46	1.84	1.01	43.5	5280	203000	18	27	35	3.2	120	67	15	0	#REF!	0	0	3	0	0	0	0
212	0	60	0	1	0	1	1	6	77	2.09	1.16	0.56	0.73	30.9	1180	227000	21	138	75	2.3	111	450	14	1	#REF!	0	1	5	2	0	0	0
213	0	7	0	1	0	0	0	6	62	2.17	0.71	3.15	0.24	26.2	9150	191000	5	131	79	2.1	87	270	15	1	#REF!	0	1	6	2	0	0	0
214	0	52	0	1	0	0	0	7	90	1.45	0.89	0.59	0.31	23.8	26220	361000	3	20	35	1.9	93	130	15	1	#REF!	0	1	2	2	1	1	1	1
215	0	59	0	1	0	0	1	6	90	1.29	0.32	0.56	0.1	24	4320	135000	7	58	35	2.8	139	450	15	1	#REF!	0	1	2	2	1	1	1	1
216	0	55	0	1	0	1	2	6	50	2.31	0.67	2.44	0.38	22.3	11130	120000	16	86	62	0.9	237	83/4l	15	1	#REF!	0	0	7	1	0	0	0	0
217	1	63	0	1	0	1	0	3	37	5.08	1.13	2.87	2.63	24	30020	352000	6	50	69	0.8	69	71/9L	15	1	#REF!	0	0	8	0	0	0	0	0
218	1	80	0	1	0	1	3	12	58	2.68	0.21	5.83	0.64	33.5	25050	170000	71	65	100	2.1	406	245	15	1	#REF!	0	1	5	2	0	0	0	0
219	1	47	0	1	0	1	2	6	55	3.78	1.1	1.4	1.93	28.4	24740	203000	12	179	124	5.1	299	64/AA	14	1	#REF!	0	0	6	0	0	0	0	0
220	0	104	0	1	0	0	2	7	55	2.03	0.38	1.63	0.42	45.5	9990	299000	11	28	14	2.3	267	330	15	1	#REF!	0	1	5	2	0	0	0	0
221	1	78	1	1	0	1	3	15	75	2.23	0.23	2.32	0.52	58	18000	30000	28	595	181	3.5	374	163	15	1	#REF!	0	1	18	11	0	0	0
222	0	85	1	1	0	1	0	10	50	2.44	0.19	2.99	0.82	28.5	16480	78000	90	91	146	9.1	73	131/9L	15	1	#REF!	0	0	2	0	0	0	0
223	1	61	0	1	0	0	0	7	37	1.94	0.25	2.09	1.09	38.5	27100	425000	18	12	6	1.9	46	160	15	1	#REF!	0	1	5	1	0	0	0
224	0	67	0	1	0	0	3	13	93	1.29	0.54	0.77	0.33	38.5	26890	33000	12	6637	2058	9	200	153	15	1	#REF!	1	1	1	1	1	1	1	1
225	0	86	0	1	0	1	0	9	63	1.52	0.67	1.01	0.33	42.5	4630	288000	21	23	17	3.8	83	96	15	1	#REF!	0	1	2	2	1	1	1	1
226	1	70	0	1	0	0	3	12	70	2.42	0.21	4.51	0.59	32	16160	87000	15	25	24	1.4	460	325	13	1	#REF!	0	1	6	3	0	0
